# Supplementary material for: Temperate Air Breathing Increases Cycling Performance in Hot and Humid Climate Environment
Source: Life (Basel). 2021 Sep 1;11(9):911. doi: 10.3390/life11090911 (PMC8465945; doi:10.3390/life11090911)
Supplement: Supplementary file 1 [file life-11-00911-s001.zip]

Archive with 1 entries (1 files):
- life-1279077-supplementary.pdf
